# Supplementary material for: BRAF immunohistochemistry predicts sentinel lymph node involvement in intermediate thickness melanomas
Source: PLoS One. 2019 Apr 30;14(4):e0216043. doi: 10.1371/journal.pone.0216043 (PMC6490950; doi:10.1371/journal.pone.0216043)
Supplement: S1 Table — (XLSX) [file pone.0216043.s001.xlsx]

## Sheet: Sheet1
Breslow	Ulceration (1=yes)	Mitoses (x/mm2)	regression	FMNL-2 (3=strong, 1=weak)	BRAF (1=positive IHC)	Ezrin (3=strong, 1=weak)	Dead of melanoma (1=yes)	DEAD (2=Yes, 1=No)	recurrence 1=yes	Recurrence free survival (years)	Follow-up (years)	SNB + (=1)
0.9	0	<1	-	2	0	2	0	1	0	7	7	1
1	0	1	-	2	0	1	0	1	0	6	6	0
1	0	<1	-	2	1	1	0	1	0	6	6	1
0.9	0	<1	-	2	0	1	0	1	0	7	7	0
2	1	1	-	2	1	3	0	1	0	7.5	7.5	1
2.2	0	<1	-	3	0	0	0	2	0	1.5	1.5	0
0.9	1	<1	-	3	1	1	0	1	0	7	7	1
1	0	<1	-	2	0	1	0	1	0	7	7	0
1.1	0	<1	-	3	0	1	0	1	0	7	7	1
1	0	<1	-	3	1	1	0	1	0	7	7	0
1.7	1	1	-	1	0	2	1	2	1	3.5	3.5	1
1.5	1	>1	-	1	0	1	0	1	0	10	10	0
1.6	0	1	-	2	0	1	0	1	1	2.1	5	1
1.8	0	<1	-	1	0	1	0	1	0	4.3	4.3	0
1.2	1	1	-	3	1	3	1	2	1	3.3	5.25	1
1.2	0	2	-	3	1	2	0	1	0	7	7	0
3.2	0	3	-	2	0	2	1	2	1	2.5	5	1
3.4	1	4	-	2	0	2	0	2	0	5	5	0
2.2	1	5	-	3	0	2	0	1	1	1	5.5	1
2.3	1	2	-	3	0	2	0	1	0	5	5	0
1.1	0	2	-	2	1	2	0	1	0	6.5	6.5	1
1	0	1	-	1	0	2	0	1	0	6	6	0
3	0	7	-	3	0	2	0	1	1	6	6.5	1
3	0	5	-	2	0	1	0	1	0	5	5	0
2.7	0	4	-	3	1	1	0	1	1	5	5.5	1
2.5	0	2	-	2	0	0	0	1	0	7	7	0
3	0	2	-	3	1	2	0	1	1	4.5	5.5	1
2.8	0	4	-	3	0	1	1	2	1	4.3	5	0
1.7	0	7	-	3	1	1	1	2	1	5.2	6	1
1.8	0	2	-	2	0	2	0	1	0	7.5	7.5	0
1.5	0	5	-	1	0	1	0	1	0	6	6	1
1.5	0	<1	-	2	1	2	0	1	0	7.5	7.5	0
2.1	0	2	-	3	0	1	1	2	1	0.75	1.33	1
1.9	0	<1	+	2	0	2	0	1	0	7.5	7.5	0
1.5	0	5	-	2	0	1	1	2	1	2.1	2.75	1
1.4	0	1	+	2	0	2	0	2	0	5.3	5.333	0
1.5	0	2	-	2	1	1	0	1	0	5	5	1
1.4	0	<1	-	2	1	2	0	1	0	5	5	0
2	1	14	-	2	1	1	1	2	1	1.25	1.67	1
2.2	0	9	-	2	0	1	0	1	0	6	6	0
1.2	0	10	-	3	0	1	0	1	0	5.5	5.5	1
1	0	<1	-	3	0	2	0	1	0	6	6	0
3.2	1	16	-	3	0	2	1	2	1	0.5	3.33	1
3	0	3	-	3	0	0	1	2	1	3.3	4.2	0
1.3	0	13	-	3	0	1	0	1	0	5	5	1
1.2	0	<1	-	3	0	2	0	1	0	7	7	0
1.3	1	5	-	2	1	2	0	1	0	6	6	1
1.5	0	1	-	2	0	2	0	1	1	1.5	5.5	0
2.5	0	7	-	3	0	1	0	1	0	6	6	1
2.3	1	3	-	1	0	1	0	2	0	6	6	0
2	1	15	-	3	1	1	0	1	1	0.3	4.5	1
2.1	0	2	-	3	0	2	0	1	0	5.5	5.5	0
2.6	0	5	-	3	1	1	0	1	0	3	3	1
2.5	0	<1	-	3	0	3	0	1	0	7.5	7.5	0
3.2	0	3	+	3	0	3	0	1	0	3.5	3.5	1
3.2	0	10	-	1	0	1	1	2	1	5.6	6	0
2	0	2	-	2	0	2	0	1	0	7.5	7.5	1
2.2	0	4	+	2	0	1	0	1	0	6	6	0
0.9	0	2	-	3	0	1	0	1	0	4	4	1
1	0	1	+	2	0	2	0	1	0	7.5	7.5	0
1	0	<1	-	2	1	2	0	1	0	5	5	1
1.2	0	<1	-	3	0	2	0	1	0	6	6	0
2.2	0	<1	-	3	0	2	0	2	0	5	5	1
2	1	5	-	2	0	1	0	1	0	7	7	0
1.8	0	1	-	3	1	1	0	1	0	9	9	1
2	0	3	-	3	0	1	0	1	0	7	7	0
2.1	1	9	-	2	1	3	1	2	1	0.75	5.42	1
2.3	1	12	-	3	0	1	0	1	0	7	7	0
3	0	11	-	2	0	2	0	1	0	10	10	1
3	0	5	-	3	1	2	0	2	0	1.5	1.5	0
2.8	0	8	-	1	1	3	1	2	1	1.8	3	1
2.6	1	9	-	2	1	2	0	1	0	3.6	3.6	0
2.3	1	6	-	2	1	1	1	2	1	0.4	1.6	1
2.3	1	4	-	3	0	2	0	1	0	4	4	0
2	0	1	+	3	1	2	1	2	1	1.8	4.75	1
2.1	0	8	-	1	1	2	0	1	0	4	4	0
2.5	0	8	-	3	0	1	1	2	1	1.75	1.92	1
2.6	1	10	-	2	1	2	0	1	0	3.5	3.5	0
2.4	1	5	-	3	1	2	1	2	1	1.2	1.92	1
2.2	1	8	-	2	1	1	0	1	0	3.5	3.5	0
1.4	0	2	-	2	1	1	1	2	1	1.3	1.4	1
1.3	0	4	-	3	0	3	0	1	0	5	5	0
4	1	7	-	3	1	2	0	1	0	9	9	1
3.8	0	6	-	2	0	2	0	1	0	5.5	5.5	0
2.7	0	11	-	3	1	2	0	1	1	1	4	1
2.5	0	1	-	2	0	1	0	1	0	6.5	6.5	0
0.9	0	1	-	2	1	2	0	1	0	4.3	4.3	1
1	0	<1	-	3	0	3	0	1	0	3.6	3.6	0
2.7	0	3	-	3	1	1	1	2	1	1.3	3.5	1
2.5	1	15	-	2	0	2	0	1	0	4	4	0
1.7	0	3	-	3	0	1	0	1	1	0.7	3.5	1
1.7	0	5	-	3	0	1	0	1	0	5.3	5.3	0
1.2	0	<1		2	0	1	1	2	1	1.75	2.4	1
1.2	0	<1	-	3	0	2	0	1	0	4.5	4.5	0
2.5	0	3	-	2	0	1	0	1	0	6	6	1
2.5	1	2	-	3	1	3	0	1	0	7	7	0
4	1	10	-	2	0	2	1	2	1	0.9	2.42	1
3.8	1	>1	-	2	0	3	0	1	0	6	6	0
1.8	0	2	-	2	0	2	0	1	0	6.5	6.5	1
1.6	0	>1	-	2	0	1	0	2	0	3.5	3.5	0
1.2	0	2	-	3	1	1	0	1	0	5.5	5.5	1
1.1	0	<1	-	1	1	1	0	2	0	8	8	0
3.8	1	<1	-	2	0	1	0	1	0	9	9	1
4	0	<1	-	2	0	0	0	2	0	2.6	2.6	0
3	0	7	-	1	0	1	0	1	0	4	4	1
3	0	?	-	2	0	0	0	1	0	10	10	0
1.3	0	<1	-	3	1	1	0	1	0	10	10	1
1.2	0	1	-	3	1	2	0	1	0	4.4	4.4	0
2.2	0	3	-	1	0	1	1	2	1	1.2	2.1	1
2	0	13	-	2	1	1	0	1	0	5.8	5.8	0
1.3	0	4	-	2	1	2	0	1	0	3	3	1
1.1	0	3	-	3	1	2	0	1	0	7	7	0
0.9	0	1	-	2	1	1	0	1	0	3	3	1
0.9	0	<1	-	2	1	1	0	1	0	6	6	0
2	0	4	-	2	1	1	1	2	1	0.7	2.8	1
2.2	0	2	-	3	0	1	0	1	0	7	7	0
2.2	1	5	-	3	0	1	0	1	0	4	4	1
2.3	1	>1	-	2	1	2	0	1	0	9.3	9.3	0
2.2	0	2	-	1	1	1	0	1	0	2.5	2.5	1
2	0	2	-	3	0	2	0	1	0	8	8	0
1.8	0	2	-	3	1	1	0	1	0	2.5	2.5	1
1.6	0	8	-	2	1	1	0	1	0	5	5	0
2.2	0	2	-	3	1	1	0	1	0	4	4	1
2	0	<1	-	2	1	1	0	1	0	5	5	0
1.3	0	5	-	2	0	1	0	2	0	1	1	1
1.3	0	1	-	2	0	2	0	2	0	0.2	0.2	0
1.2	0	2	-	3	1	2	0	1	0	4.5	4.5	1
1.2	0	<1	-	2	1	1	0	1	0	8.3	8.3	0
2.2	0	11	-	2	1	1	1	2	1	0.7	0.92	1
2	1	18	-	2	1	3	1	2	1	1.7	4.33	0
1.1	0	<1	-	1	1	2	0	1	0	4.3	4.3	1
1	0	1	+	2	0	2	0	1	0	4.2	4.2	0
1.2	0	<1	-	3	0	2	0	1	0	4	4	1
1.1	0	1	-	3	1	1	0	1	0	6.8	6.8	0
1.4	0	3	-	2	0	1	1	2	1	1.3	1.3	1
1.5	0	<1	-	2	0	1	0	1	0	7.5	7.5	0
1.9	0	2	-	3	0	3	0	1	0	6	6	1
1.8	0	8	-	2	0	2	0	1	0	9.5	9.5	0
1.4	0	<1		2	1	2	0	2	0	6	1	1
1.5	0	<1	-	3	1	2	0	2	0	3.5	3.5	0
